# Supplementary material for: Hydrogel as a Platform for Point-of-Care Calcium Determination in Blood
Source: Gels. 2025 Dec 29;12(1):28. doi: 10.3390/gels12010028 (PMC12840776; doi:10.3390/gels12010028)
Supplement: Supplementary file 1 [file gels-12-00028-s001.zip]

Archive with 1 entries (1 files):
- gels-4038459-supplementary.pdf
